# Supplementary material for: Improved beekeeping practices, honey bee flora potential and flowering calendar in South Ethiopia
Source: PLoS One. 2024 May 29;19(5):e0304259. doi: 10.1371/journal.pone.0304259 (PMC11135692; doi:10.1371/journal.pone.0304259)
Supplement: S1 Data — (XLSX) [file pone.0304259.s001.xlsx]

## Sheet: Honey Yield
District	Hive type	Honey-Yield
Bule	Zander	10
Bule	Zander	5
Bule	KTBH	10
Bule	KTBH	15
Bule	KTBH	15
Bule	KTBH	8
Bule	KTBH	10
Bule	KTBH	9
Bule	KTBH	8
Bule	KTBH	11
Bule	KTBH	8
Bule	KTBH	15
Bule	KTBH	10
Bule	KTBH	15
Bule	ETRH	16
Bule	ETRH	16
Bule	ETRH	10
Bule	ETRH	20
Bule	ETRH	2
Bule	TH	8
Bule	TH	10
Bule	TH	12
Bule	TH	4
Bule	TH	6
Bule	TH	6
Bule	TH	4
Bule	TH	7
Bule	TH	5
Bule	TH	5
Bule	TH	4
Bule	TH	2
Bule	TH	7
Bule	TH	6
Bule	TH	8
Bule	TH	4
Bule	TH	5
Bule	TH	8
Bule	TH	7
Bule	TH	5
Bule	TH	5
Bule	TH	5
Bule	TH	4
Bule	TH	10
Bule	TH	5
Bule	TH	8
Bule	TH	3
Bule	TH	6
Kochore	Zander	17
Kochore	Zander	10
Kochore	Zander	20
Kochore	Zander	30
Kochore	Zander	15
Kochore	Zander	10
Kochore	Zander	8
Kochore	Zander	15
Kochore	Zander	15
Kochore	Zander	14
Kochore	Zander	12
Kochore	Zander	7
Kochore	Zander	16
Kochore	Zander	10
Kochore	Zander	11
Kochore	Zander	19
Kochore	Zander	16
Kochore	Zander	17
Kochore	Zander	18
Kochore	Zander	17
Kochore	Zander	16
Kochore	Zander	16
Kochore	Zander	18
Kochore	Zander	18
Kochore	Zander	18
Kochore	Zander	10
Kochore	Zander	11
Kochore	Zander	10
Kochore	Zander	11
Kochore	Zander	11
Kochore	Zander	11
Kochore	Zander	13
Kochore	Zander	12
Kochore	Zander	13
Kochore	Zander	14
Kochore	KTBH	15
Kochore	KTBH	15
Kochore	KTBH	15
Kochore	KTBH	15
Kochore	KTBH	15
Kochore	KTBH	12
Kochore	KTBH	8
Kochore	KTBH	10
Kochore	KTBH	15
Kochore	KTBH	8
Kochore	KTBH	9
Kochore	KTBH	16
Kochore	KTBH	15
Kochore	TH	3
Kochore	TH	3
Kochore	TH	3
Kochore	TH	3
Kochore	TH	3
Kochore	TH	4
Kochore	TH	4
Kochore	TH	3
Kochore	TH	5
Kochore	TH	9
Kochore	TH	3
Kochore	TH	5
Kochore	TH	4
Kochore	TH	5
Kochore	TH	6
Kochore	TH	5
Kochore	TH	7
Kochore	TH	7
Kochore	TH	5
Kochore	TH	6
Kochore	TH	5
Kochore	TH	6
Kochore	TH	6
Kochore	TH	5
Kochore	TH	6
Kochore	TH	6
Kochore	TH	6
Kochore	TH	6
Kochore	TH	8
Kochore	TH	6
Kochore	TH	7
Kochore	TH	8
Kochore	TH	6
Kochore	TH	7
Kochore	TH	6
Kochore	TH	6
Kochore	TH	6
Kochore	TH	6
Kochore	TH	6
Kochore	TH	6
Kochore	TH	6
Kochore	TH	6
Kochore	TH	6
Kochore	TH	7
Kochore	TH	7
Kochore	TH	6
Kochore	TH	5
Kochore	TH	5
Kochore	TH	5
Wonago	Zander	15
Wonago	Zander	20
Wonago	Zander	5
Wonago	Zander	20
Wonago	Zander	7
Wonago	Zander	5
Wonago	Zander	5
Wonago	KTBH	12
Wonago	KTBH	17.5
Wonago	KTBH	15
Wonago	KTBH	15
Wonago	KTBH	15
Wonago	KTBH	13
Wonago	KTBH	12
Wonago	KTBH	25
Wonago	KTBH	7
Wonago	KTBH	20
Wonago	KTBH	25
Wonago	KTBH	12
Wonago	KTBH	16
Wonago	KTBH	15
Wonago	KTBH	15
Wonago	KTBH	11
Wonago	KTBH	6
Wonago	KTBH	6
Wonago	KTBH	12
Wonago	KTBH	5
Wonago	KTBH	4
Wonago	KTBH	5
Wonago	KTBH	15
Wonago	ETRH	10
Wonago	ETRH	5
Wonago	ETRH	5
Wonago	ETRH	8.5
Wonago	ETRH	3
Wonago	ETRH	2
Wonago	TH	5
Wonago	TH	3
Wonago	TH	6
Wonago	TH	4
Wonago	TH	7
Wonago	TH	6
Wonago	TH	5
Wonago	TH	4.5
Wonago	TH	4.5
Wonago	TH	5
Wonago	TH	5
Wonago	TH	4
Wonago	TH	5
Wonago	TH	3
Wonago	TH	6
Wonago	TH	4
Wonago	TH	5
Wonago	TH	4
Wonago	TH	2
Wonago	TH	2.5
Wonago	TH	3
Wonago	TH	7
Wonago	TH	3
Wonago	TH	5
Wonago	TH	5
Wonago	TH	5
Wonago	TH	3
Wonago	TH	3.5
Wonago	TH	5
Wonago	TH	12
Wonago	TH	2
Wonago	TH	6
Wonago	TH	15
Wonago	TH	7
Wonago	TH	3
Wonago	TH	3
Wonago	TH	4
Wonago	TH	3
Wonago	TH	5
Wonago	TH	5
Wonago	TH	18
Wonago	TH	2

## Sheet: Demographic data
UP	age	education	MS	sex
0	48	8	M	M
0	40	0	M	F
1	60	0	M	F
1	40	7	M	M
0	45	6	M	M
0	65	0	M	M
0	36	4	M	M
0	35	0	M	M
0	38	5	M	M
0	35	0	M	F
0	35	2	M	M
1	36	5	M	F
1	42	2	M	M
0	32	3	M	M
1	30	3	M	F
0	36	5	M	M
1	40	1	M	F
1	65	0	M	M
0	30	0	M	F
1	41	2	M	F
0	37	1	M	M
0	27	4	M	M
1	35	6	M	M
0	42	0	M	F
1	46	7	M	M
0	29	6	M	M
1	32	0	M	F
0	28	10	M	M
1	47	11	M	M
1	45	4	M	M
1	52	5	M	M
1	27	10	M	M
0	25	7	M	F
1	40	7	M	M
1	42	0	M	M
1	40	5	M	M
1	41	0	M	M
1	38	0	M	F
0	38	5	M	F
0	45	4	M	M
1	43	0	M	F
1	46	6	M	M
0	46	8	M	M
1	24	10	M	M
1	48	5	M	M
0	58	6	M	M
0	57	4	M	M
1	43	8	M	M
1	37	6	M	M
0	37	8	M	M
0	43	10	M	M
0	28	10	M	M
1	42	15	M	M
0	49	8	M	M
1	38	6	M	M
0	36	10	M	M
1	45	9	M	M
1	32	15	M	M
0	42	8	M	M
0	43	5	M	M
0	62	3	M	M
1	28	8	M	M
1	24	9	S	M
1	51	3	M	F
1	37	8	M	M
0	30	7	M	M
1	45	5	M	M
0	28	8	M	M
1	37	7	M	M
1	35	8	M	F
1	35	6	M	M
1	38	8	M	M
0	41	9	M	M
0	28	9	M	M
1	40	4	M	F
1	27	7	M	F
1	41	6	M	M
1	47	7	M	M
0	21	8	S	M
1	24	10	S	M
1	25	10	S	M
0	35	6	M	M
0	31	10	M	M
0	32	7	M	M
0	39	10	M	M
0	49	7	M	M
0	45	3	M	M
0	32	10	M	M
0	49	10	M	M
0	37	6	M	M
1	42	6	M	M
1	38	5	M	M
1	47	3	M	M
1	45	9	M	M
1	36	7	M	M
1	57	3	M	M
1	29	0	M	M
1	25	10	M	M
1	35	7	M	M
1	29	10	M	M
0	51	4	M	M
0	29	9	M	M
0	32	8	S	M
0	32	8	M	M
0	42	4	M	M
0	49	7	M	M
0	37	7	M	M
0	42	6	M	M
0	42	10	M	M
0	32	4	M	F
1	37	10	M	M
1	39	8	M	M
1	29	8	M	M
1	37	6	M	M
1	47	4	M	M
1	42	7	M	M
1	41	7	M	M
1	40	3	M	M
1	32	10	M	M
1	29	10	M	M
1	28	6	M	M
1	45	0	M	F
1	45	8	M	M
1	50	13	M	M
1	30	7	M	F
1	48	5	M	M
1	48	5	M	M
1	51	5	M	M
1	54	9	M	M
0	28	8	M	M
0	58	6	M	M
0	46	7	M	M
0	55	7	M	M
0	58	4	M	M
0	60	4	M	M
0	52	5	M	M
0	45	8	M	M
0	45	0	M	M
0	54	5	M	M
0	30	4	M	M
1	40	6	M	M
1	46	6	M	M
1	45	8	M	M
1	36	6	M	F
1	54	11	M	M
1	50	6	M	M
1	52	9	M	M
1	45	3	M	M
1	25	10	M	M
1	67	2	M	M
0	45	6	M	M
0	46	7	M	M
0	72	8	M	M
0	39	5	M	M
0	76	5	M	M
0	60	4	M	M
0	28	10	M	M
0	35	9	M	M
0	51	12	M	M
0	37	9	M	M
0	38	9	M	M
0	38	8	M	M
0	59	0	M	M
0	34	8	M	M
0	38	10	M	M
0	28	5	M	M
0	50	2	M	M
0	28	10	M	M
0	58	2	M	M
0	39	3	M	F
0	28	7	M	M
0	45	8	M	M
1	46	5	M	M
1	40	10	M	M
1	47	4	M	M
1	48	4	M	M
1	59	3	M	M
1	36	8	W	F
1	21	8	M	M
1	40	3	M	M

## Sheet: Master data
											Experience in bee keeping									Number of hives owned										Type of bee keeping equipment								Limitation								Transtional hives
Sr	Kebele	Woreda	sex	MS	age	education	lnd size	annual income	CA	MOCOOP	EXVIS	EXPTBK	OIMPRH	UP	PHK	SKBMH	BKEOBT	EPB	THM	Zander	Langastroth	SRC	CR	CL	HY	HF	HS	CT	HM	HE	WM	CS	SM	QE	BB	PC	HFZH	LS	LE	LBW	ISFEW	ABC	HDP	AC	TSH	TH	NOH	Source	CR
1	Hama	Kochore	M	M	48	8	1	3000		NO	1	A	yes	No	A	A	A	A	Zander	1				1			3	b	a									1	1		0	1	1	1	yes	KTBH	1	Go	1
																																														TH	10	Private	3
2	Suko	Bule	F	M	40	illitrate	0.5	1500		No	1	A	YES	No	C		B	B									2			0	0	0	0	0	0	0			1		1			1	yes	KTBH	3	NGOs
3	SUKO	BULE	F	M	60	illitrate	3	5000		NO	3	B	YES	YES	A	A	B	C	ZANDER	1		GO	1		10	2	2	A	B	0	0	0	0	0	0	1	A	1	1	1		1
																																													YES	KTBH	4	GO	1
																																													YES	MUDH	6	BK	1
																																													YES	TH	2	BK	1
4	SUKO	BULE	M	M	40	7	1	4000		YES	4	D	YES	YES	A		C										2												1
																																													YES	KTBH	20	NGOs	14
																																													YES	TH	15	BK	15
5	SUKO	BULE	M	M	45	6	0.5	2000	NO	YES	2	A	YES	NO	A		B	B									1			0	0	0	0	0	0	0			1		1
																																													YES	KTBH	4	NGOs	4
6	SUKO	BULE	M	M	65	ILLITRATE	1.75	10000	NO	YES	2	A	YES	NO	B		B	A									1			0	0	0	0	0	0	0			1
																																													YES	KTBH	4	NGOs	2
																																													YES	MUDH	2	BK	2
																																													YES	TH	2	BK	1
7	SUKO	BULE	M	M	36	4	1.25	3500	NO	NO	2	A	YES	NO	A												2			0	0	0	0	0	0	0			1
																																													YES	KTBH	4	NGOS	1
8	SUKO	BULE	M	M	35	ILLITRATE	0.25	1100	NO	NO	2	A	YES	NO	A												1			0	0	0	0	0	0	0			1			1
																																													YES	KTBH	4	NGOS	3
9	SUKO	BULE	M	M	38	5	0.25	3500	NO	NO	3	A	YES	NO	A												1			0	0	0	0	0	0	0			1
																																													YES	KTBH	5	NGOS	5
																																													YES	MUDH	1	BK	1
10	SUKO	BULE	F	M	35	ILLITRATE	0.5	2500	NO	NO	2	A	YES	NO	A												2			0	0	0	0	0	0	0			1		1
																																													YES	KTBH	3	NGOS	0
11	SUKO	BULE	M	M	35	2	0.75	O	NO	NO	2	A	YES	NO	A												1			0	0	0	0	0	0	0			1
																																													YES	KTBH	5	NGOS	5
12	SUKO	BULE	F	M	36	5	1	3400	NO	NO	3	A	YES	YES	B												1			0	0	0	0	0	0	0			1
																																													YES	KETB	1	BK	1
																																													YES	MUDH	1	BK	1
																																													YES	TH	1	BK	1
13	SUKO	BULE	M	M	42	2	1.5	4500	NO	YES	3	B	YES	YES	B												2			0	0	0	0	0	0	0			1		1			1
																																													YES	KTBH	1	GO	1
14	SUKO	BULE	M	M	32	3	0.5	2500	NO	NO	2	A	YES	NO													1			0	0	0	0	0	0	0			1		1			1
																																													YES	KTBH	2	NGOS	0
15	SUKO	BULE	F	M	30	3	0.75	3000	NO	NO	2	A	YES	YES	B												1			0	0	0	0	0	0	0			1
																																													YES	KTBH	2	NGOS	2
																																													YES	MUDH	2	BK	2
																																													YES	TH	1	BK	1
16	SUKO	BULE	M	M	36	5	1	5000	NO	NO	3	A	YES	NO	B												1			0	0	0	0	0	0	0		1	1
																																													YES	KTBH	2	NGOS	0
17	SUKO	BULE	F	M	40	1	1.5	3000	NO	NO	1	B	YES	YES	B												1			0	0	0	0	0	0	0			1
																																													YES	KTBH	1	BK	1
18	SUKO	BULE	M	M	65	ILLITRATE	2.5	4000	NO	NO	1	B	YES	YES	B												1			0	0	0	0	0	0	0		1	1		1			1
																																													YES	KTBH	1	GO	1
19	SUKO	BULE	F	M	30	ILLITRATE	0.25	1500	NO	NO	1	A	YES	NO	B												1			0	0	0	0	0	0	0					1			1
																																													YES	KTBH	2	NGOS	0
20	SUKO	BULE	F	M	41	2	2	4500	NO	NO	3	A	YES	YES	A												1			0	0	0	0	0	0	0			1
																																													YES	KTBH	2	NGOS	2
																																													YES	TH	2	BK	2
21	SUKO	BULE	M	M	37	1	0.75	1500	NO	NO	1	A	YES	NO	A												1			0	0	0	0	0	0	0			1					1
																																													YES	KTBH	2	NGOS	0
22	SIKA	BULE	M	M	27	4	0.5	3500	NO	NO	2	A	YES	NO	B	A	B	C	ZANDER	3		GO	0	3			2	A	C	0	1	0	1	0	0	1	B	1	1	1	1	1	1	1
																																													TH	TH	4	BK	3
23	SIKA	BULE	M	M	35	6	1.75	5000	NO	NO	1	C	YES	YES	A	B	B	C	ZANDER	3		GO	0	3			2	A	C	0	1	0	0	0	1	1	B	1	1	1	1	1	1
																																													YES	KTBH	4	GO	4
																																													YES	TH	25	BK	23
24	SIKA	BULE	F	M	42	ILLITRATE	2.5	6500	NO	NO	2	B	YES	NO	B	A	B	B	ZANDER	3		NGO	0	3			1	A	B	0	1	0	1	0	0	1	A	1	1		1	1	1
																																													YES	KTBH	2	NGOS	1
																																													YES	TH	3	BK	2
25	SIKA	BULE	M	M	46	7	3	6700	NO	NO	2	B	YES	YES	A	A	B	A	ZANDER	1		GO	0	1			2	A	D	0	0	0	0	0	0	1	A	1	1		1	1	1
																																												1	YES	KTBH	6	GO	5
																																													YES	TH	15	BK	13
26	SIKA	BULE	M	M	29	6	0.5	3700	NO	NO	1	A	YES	NO	A	A	B	B	ZANDER	1		NGO	0	1			1	A	C	0	0	0	1	0	0	1	A	1	1	1	1	1	1
																																													YES	KTBH	1	NGO	1
																																													YES	TH	1	BK	1
27	SIKA	BULE	F	M	32	ILLITRATE	1.75	4000	NO	NO	2	A	YES	YES	B	A	B	B	ZANDER	1		NGOS	0	1			1	C	C	0	0	0	0	0	0	1	A	1	1	1	1
																																													YES	KTBH	1	BK	1
																																													YES	MUDH	1	BK	0
																																													YES	TH	3	BK	2
28	SIKA	BULE	M	M	28	10	2	3000	NO	NO	2	B	YES	NO	C	A	B	B	ZANDER	1		NGOS	0	1			1	A	C	0	1	0	0	0	0	1	A	1	1	1	1
																																													YES	TH	1	BK	1
29	SIKA	BULE	M	M	47	11	4	7500	NO	NO	1	C	YES	YES													2			0	0	0	0	0	0	0		1	1				1	1
																																													YES	KTBH	4	BK	3
																																													YES	MUDH	2	BK	0
																																													YES	TH	6	BK	5
30	SIKA	BULE	M	M	45	4	5	8000	NO	NO	3	B	YES	YES	A	A	B	B	ZANDER	1		NGOS	0	1			2	A	C	0	0	0	1	0	0	1	A	1	1	1	1	1
																																													YES	KTBH	2	GO	2
																																													YES	TH	6	BK	6
31	SIKA	BULE	M	M	52	5	3.5	5500	NO	NO	2	C	YES	YES													2			0	0	0	0	0	0	0		1	1	1	1	1	1
																																													YES	KTBH	1	GO	1
																																													YES	TH	2	BK	2
32	SIKA	BULE	M	M	27	10	1.5	5000	NO	NO	3	B	YES	YES	B	A	B	C	ZANDER	2		GO	2	0	5	2	2	A	D	0	1	0	1	0	0	1	B	1	1	1	1	1	1	1
																																													YES	MUDH	1	BK	0
																																													YES	TH	1	BK	1
33	SIKA	BULE	F	M	25	7	1	4000	YES	YES	1	A	YES	NO	A	A	B	A	ZANDER	2		GO	0	2			2	A	A	0	1	0	1	0	0	1	A	1	1	1		1		1
																																													YES	KTBH	1	NGOS	0
34	SIKA	BULE	M	M	40	7	2	8000	NO	NO	5	B	YES	YES	A	A	B	B	ZANDER	3		NGOS	1	2			2	A	C	0	1	0	0	0	1	1	B	1	1	1		1
																																													YES	KTBH	5	NGOS	5
																																													YES	TH	5	BK	5
35	SIKA	BULE	M	M	42	ILLITRATE	1.5	4500	NO	NO	2	B	YES	YES	B	A	B	B	ZANDER	3		NGOS	3	0			2	A	C	0	1	0	1	0	0	1	B	1	1	1		1
																																													YES	KTBH	1	GO	1
																																													YES	MUDH	2	BK	0
																																													YES	TH	4	BK	4
36	SIKA	BULE	M	M	40	5	3	5200	NO	NO	3	C	YES	YES	A	A	B	A	ZANDER	2		NGOS	2	0			1	A	C	0	1	0	0	0	0	1	B	1	1	1	1	1
																																													YES	KTBH	3	GO	2
																																													YES	TH	6	BK	5
37	SIKA	BULE	M	M	41	ILLITRATE	3	6000	NO	NO	2	B	YES	YES	C	A	B	B	ZANDER	3		NGOS	3	0			2	A	D	0	1	0	0	0	NI	1	B	1	1	1			1
																																													YES	KTBH	2	NGOS	2
																																													YES	TH	3	BK	2
38	SIKA	BULE	F	M	38	ILLITRATE	2	4000	NO	NO	2	B	YES	YES	B	A	B	B	ZANDER	3		NGOS	2	1			1	A	C	0	0	0	0	0	0	1	A	1	1	1			1
																																													YES	KTBH	1	BK	1
																																													YES	TH	3	BK	2
39	SIKA	BULE	F	M	38	5	1.5	3500	NO	NO	1	A	YES	NO	B	A	B	B	ZANDER	1		NGOS	1	0			1	A	C	0	0	0	0	0	0	1		1	1	1	1		1
																																													YES	KTBH	1	BK	0
																																													YES	TH	2	BK	2
40	SIKA	BULE	M	M	45	4	2.5	5700	NO	NO	1	D	YES	NO	C	A	B	B	ZANDER	1		NGOS	1				2	A	C	0	0	0	0	0	0	1	B	1	1	1	1	1	1
																																													YES	MUDH	1	BK	0
																																													YES	TH	5	BK	5
41	SIKA	BULE	F	M	43	ILLITRATE	1	2500	NO	NO	2	B	YES	YES	C	A	B	B	ZANDER	1		NGOS	1				1	A	C	0	1	0	1	0	0	1	B	1	1	1	1	1
																																													YES	KTBH	1	GO	1
																																													YES	TH	2	BK	2
42	OKOLO	BULE	M	M	46	6	3	3000	YES	NO	3	A	YES	YES	A												2			0	0	0	0	0	0	0		1	1	1			1
																																													YES	KTBH	2	BK	1
43	OKOLO	BULE	M	M	46	8	1.5	2000	YES	NO	1	A	YES	NO	A												2			0	0	0	0	0	0	0		1	1				1
																																													YES	KTBH	2	BK	0
																																													YES	TH	3	BK	3
44	OKOLO	BULE	M	M	24	10	1	2000	NO	NO	1	A	YES	YES	A												1			0	0	0	0	0	0	0		1	1				1
																																													YES	KTBH	3	BK	2
45	OKOLO	BULE	M	M	48	5	2	3000	NO	NO	3	A	YES	YES	A	A	C										1			0	0	0	0	0	0	0		1	1			1
																																													YES	KTBH	4	BK	2
																																													YES	TH	10	BK	9
46	OKOLO	BULE	M	M	58	6	4	10000	NO	NO	1	B	YES	NO	A												1			0	0	0	0	0	0	0		1	1	1			1
																																													YES	KTBH	2	NGOS	0
																																													YES	MUDH	3	BK	2
																																													YES	TH	3		3
47	OKOLO	BULE	M	M	57	4	2	2000	NO	NO	1	A			A												2			0	0	0	0	0	0	0		1	1				1
																																													YES	KTBH	2		1
																																													YES	MUDH	2		0
																																													YES	TH	14		14
48	OKOLO	BULE	M	M	43	8	2	10000	NO	NO	6	D	YES	YES	A												2			0	0	0	0	0	0	0		1	1	1		1
																																													YES	KTBH	7	GO	3
																																													YES	MUDH	8	BK	2
																																													YES	TH	5	BK	5
49	OKOLO	BULE	M	M	37	6	2.5	2000	NO	NO	3	A	YES	YES	A	A	B	B	ZANDER	2		NGOS	0	2			1	B		0	0	0	0	0	0	0		1		1	1		1
																																													YES	KTBH	2	GO	2
50	OKOLO	BULE	M	M	37	8	0.6	2500	NO	NO	2	A	YES	NO	A												1			0	0	0	0	0	0	0		1	1			1	1
																																													YES	KTBH	14	NGO	14
51	OKOLO	BULE	M	M	43	10	2	2000	NO	NO	3	A	YES	NO	A												1			0	0	0	0	0	0	0		1	1	1	1	1
																																													YES	KTBH	5	NGO	5
																																													YES	MUDH	3	BK	3
52	OKOLO	BULE	M	M	28	10	1.5	1500	NO	NO	2	A	YES	NO	A	A	C	A	ZANDER	1		NGOS	0	1			1	B	C	0	0	0	0	0	0	0		1	1	1	1	1	1	1
																																													YES	KTBH	2	GO	0
53	OKOLO	BULE	M	M	42	BSC	2.5	50000	NO	NO	1	A	YES	YES	B	A											1			0	0	0	0	0	0	0		1	1	1	1
																																													YES	KTBH	6	NGO	2
																																													YES	MUDH	3	BK	1
54	OKOLO	BULE	M	M	49	8	0.25	3000	NO	NO	1	A	YES	NO	A												1			0	0	0	0	0	0	0		1	1	1	1
																																													YES	KTBH	2	GO	1
55	OKOLO	BULE	M	M	38	6	1.5	4500	NO	NO	2	A	YES	YES	A												2			0	0	0	0	0	0	0		1	1	1	1
																																													YES	KTBH	10	NGOS	10
56	OKOLO	BULE	M	M	36	10	1.5	12000	NO	NO	2	A	YES	NO	A												1			0	0	0	0	0	0	0		1	1		1		1
																																													YES	KTBH	10	BK	3
57	OKOLO	BULE	M	M	45	9	1	10000	NO	NO	2	A	YES	YES	A												2			0	0	0	0	0	0	0		1	1		1		1
																																													YES	KTBH	1	BK	1
																																													YES	MUDH	2	BK	1
58	OKOLO	BULE	M	M	32	BA	0.25	30000	NO	NO	4	A	YES	YES	B												2			0	0	0	0	0	0	0		1	1	1	1	1
																																													YES	KTBH	2	GO	1
59	OKOLO	BULE	M	M	42	8	2.5	7000	NO	NO	1	A	YES	NO	B	A											2			0	0	0	0	0	0	0		1	1	1			1
																																													YES	KTBH	2	GO	0
60	OKOLO	BULE	M	M	43	5	0.5	1000	NO	NO	2	A	YES	NO	B	A											1			0	0	0	0	0	0	0		1	1		1		1	1
																																													YES	KTBH	2	BK	1
61	OKOLO	BULE	M	M	62	3	0.25	3500	NO	NO	2	A	YES	NO	B	A											2			0	0	0	0	0	0	0		1	1	1			1
																																													YES	KTBH	2	BK	2
62	BELOYA	KOCHORE	M	M	28	8	0.7		NO	NO	3	B	YES	YES	A	B	C	B	ZANDER	1		BK	1	0	17	2	3	A	D	1	0	0	1	1	1	1	A	1	1	1	1	1	1	1
																																													YES	KTBH	1	BK	1
63	BELOYA	KOCHORE	M	S	24	9	0.4	3000	YES	YES	2	A	YES	YES	A	A	B	B	ZANDER	6		NGOS	6	0	10	1	3	B	D	1	1	1	1	1	1	1	B		1	1
																																													YES	KTBH	6	NGOS	6
																																													YES	MUDH	4	BK	0
64	BELOYA	KOCHORE	F	M	51	3	1	7000	NO	NO	4	B	YES	YES	A	B	B	A	ZANDER	2		NGOS	2	0	20	1	3	C	A	1	1	1	1	1	1	1	B	1	1	1	1	1	1	1
																																													YES	KTBH	2	NGOS	2
65	BELOYA	KOCHERE	M	M	37	8	0.7	5300	NO	NO	3	B	YES	YES	A	A	B	A	ZANDER	2		NGOS	1	1	30	1	3	B	A	1	1	1	1	1	1	1	B	1	1	1	1	1	1	1
																																													YES	KTBH	2	NGOS	1
																																													YES	TH	5	BK	3
66	BELOYA	KOCHORE	M	M	30	7	0.7	5000	YES	YES	4	A	YES	NO	A	A	B	A	ZANDER	1		NGOS	0	1			3	B	A	1	1	1	1	1	1	1	B	1	1	1	1	1	1	1
																																													YES	KTBH	1	NGOS	0
																																													YES	TH	9	BK	5
67	BELOYA	KOCHORE	M	M	45	5	2	7000	NO	NO	4	C	YES	YES	A	C	C	B	ZANDER	2		NGOS	1	1	15	1	3	B	A	1	1	1	1	1	1	1	B	1	1	1	1	1	1	1
																																													YES	KTBH	2	NGOS	1
																																													YES	TH	11	BK	7
68	BELOYA	KOCHORE	M	M	28	8	0.5	5000	NO	NO	3	A	YES	NO	A	A	B	A	ZANDER	1		NGOS	0	1			3			1	1	1	1	1	1	1		1	1	1	1	1	1	1
																																													YES	KTBH	1	NGOS	0
																																													YES	TH	7	BK	3
69	BELOYA	KOCHERE	M	M	37	7	1	7000	NO	NO	3	B	YES	YES	A	B	B	A	ZANDER	2		NGOS	2	0	10	1	3	B	A	1	1	1	1	1	1	1	B	1	1	1		1	1	1
																																													YES	KTBH	2	NGOS	2
																																													YES	TH	8	BK	5
70	BLOYA	KOCHORE	F	M	35	8	0.8	5000	NO	NO	4	B	YES	YES	A	B	B	B	ZANDER	1		NGO	2	0	8	1	3	B	A	1	1	1	1	1	1	1	A	1	1	1	1	11	1	1
																																													YES	KTBH	1	NGOS	1
																																													YES	TH	7	BK	4
71	BELOYA	KOCHORE	M	M	35	6	0.75	8000	NO	NO	3	C	YES	YES	A	B	B	A	ZANDER	1		NGOS	1	0	15	1	3	B	A	1	1	1	1	1	1	1	A	1	1	1	1	1		1
																																													YES	KTBH	1	NGOS	1
																																													YES	TH	6	BK	3
72	BELOYA	KOCHORE	M	M	38	8	2	10000	NO	NO	3	B	YES	YES	A	B	B	A	ZANDER	1		NGOS	1	0	15	1	3	B	A	1	1	1	1	1	1	1	B	1	1	1	1	1	1	1
																																													YES	KTBH	1	NGOS	1
																																													YES	TH	7		5
73	BELOYA	KOCHORE	M	M	41	9	1.2	9000	NO	YES	5	B	YES	NO	A	A	B	A	ZANDER	1		NGOS	0	1			3	B	A	1	1	1	1	1	1	1	B	1	1	1	1	1	1
																																													YES	KTBH	1	NGOS
																																													YES	TH	7	BK	5
74	BELOYA	KOCHORE	M	M	28	9	2	8000	NO	NO	5	B	YES	NO	A	A	B	B	ZANDER	2		BK					3	B	A	0	0	0	0	0	0	1	A	1	1		1	1	1	1
																																													YES	KTBH	2	BK	0
																																													YES	TH	8	BK	5
75	BELOYA	KOCHORE	F	M	40	4	0.9	5200	NO	NO	3	B	YES	YES	A	C	B	A	ZANDER	1		NGOS	1	0	14	1	3	C	A	1	1	1	1	1	1	1	A	1	1	1	1	1	1	1	MIDIUM
																																													YES	KTBH	1	BK	1
76	BELOYA	KOCHORE	F	M	27	7	1.2	7500	NO	NO	2	B	YES	YES	A	A	B	B	ZANDER	1		NGOS	1	0	12	1	3	C	A	1	1	1	1	1	1	1	A	1	1	1	1	1	1	1
																																													YES	KTBH	1	NGOS	1
																																													YES	MUDH	3	BK	0
																																													YES	TH	9	BK	6
77	BELOYA	KOCHORE	M	M	41	6	1.2		NO	NO	4	C	YES	YES	B	B	C	B	ZANDER	1		NGOS	1	0	7	1	3	C	A	0	0	1	1	1	1	1	A	1	1	1	1	1	11	1
																																													YES	KTBH	1	NGOS	1
																																													YES	TH	9	BK	9
78	BELOYA	KOCHORE	M	M	47	7	1	6000	NO	YES	5	D	YES	YES	A	C	D	A	ZANDER	1		NGOS	1	0	16	1	3	B	D	1	1	1	1	1	1	1		1	1	1	1	1	1	1
																																													YES	KTBH	1	NGOS	1
																																													YES	TH	6	BK	4
79	BELOYA	KOCHORE	M	S	21	8	0.5	2000	NO	NO	3	A	YES	NO	A	A	A	A	ZANDER	1		NGO	0	1			3	B	A	1	1	1	1	1	1	1		1	1	1	1	1	1	1
																																													YES	KTBH	1	NGOS	0
80	BELOYA	KOCHORE	M	S	24	10	0.5	3000	YES	YES	4	B	YES	YES	A	A	C	A	ZANDER	5		NGOS	3	2	10	1	3	B	D	1	1	1	1	1	1	1	B	1				1
81	BELOYA	KOCHORE	M	S	25	10	0.25	2000	NO	NO	3	B	YES	YES	A	B	B	A	ZANDER	2		NGOS	1	1	11	1	3	B	A	1	1	1	1	1	1	1	B	1	1	1	1	1	1	1
																																													YES	KTBH	2	NGOS	1
																																													YES	TH	8	BK	5
82	HAMA	KOCHORE	M	M	35	6	5	4500	NO	NO	4	D	YES	NO	A	A	B	B	ZANDER	1		NGOS	0	1			3	B	A	1	1	1	1	1	1	1	A	1	1	1	1	1		1	YES	KTBH	2	BK	0
																																													YES	TH	13	BK	5
83	HAMA	KOCHORE	M	M	31	10	1	4500	NO	NO	5	A	YES	NO	A	A	B	B	ZANDER	5		NGOS	2	3			3	A	A	1	1	1	1	1	1	1	B	1	1	1	1			1
																																													YES	KTBH	5	NGOS	0
																																													YES	BK	17		8
84	HAMA	KOCHORE	M	M	32	7	0.5	5000	NO	NO	3	B	YES	NO	A	A	B	B	ZANDER	5		NGOS	3	2			3	B	A	1	1	1	1	1	1	1	B	1	1	1	1	1		1
																																													YES	KTBH	5	NGOS	3
																																													YES	TH	35	BK	11
85	HAMA	KOCHORE	M	M	39	10	0.3	4300	NO	NO	4	B	YES	NO	A	A	B	B	ZANDER	2		NGOS	1	1			2	B	A	1	1	1	1	1	1	1	B	1	1	1		1	1	1
																																													YES	KTBH	2	NGOS	1
																																													YES	BK	8	BK	7
86	HAMA	KOCHORE	M	M	49	7	1.5	4500	NO	NO	2	B	YES	NO	A	A	B	A	ZANDER	2		GOS	1	1			3	A	A	1	1	1	1	1	1	1	A	1	1	1		1		1
																																													YES	KTBH	2	GO'S	1
																																													YES	TH	10	BK	6
87	HAMA	KOCHORE	M	M	45	3	1	5000	NO	NO	3	D	YES	NO	A	B	B	A	ZANDER	1		GOS	1	0			3	A	A	1	1	1	1	1	1	1	A	1	1	1		1	1	1
																																													YES	KTBH	1	NGOS	1
																																													YES	TH	10	BK	5
88	HAMA	KOCHORE	M	M	32	10	0.3	2000	NO	NO	4	A	YES	NO	A	A	B	B	ZANDER	1		NGOS	1	0			3	B	A	1	1	1	1	1	1	1	B	1	1	1		1	1	1
																																													YES	KTBH	1	BK	1
																																													YES	TH	8	BK	4
89	HAMA	KOCHORE	M	M	49	10	1	10000	NO	NO	4	D	YES	NO	A	A	B		ZANDER	2		BK	2	0			3	A	A	1	1	1	1	1	1	1	B	1	1	1	1	1	1	1
																																													YES	KTBH	2		2
																																													YES	TH	12	BK	5
90	HAMA	KOCHORE	M	M	37	6	0.5	7000	NO	NO	4	B	YES	NO	A	A	B	B	ZANDER	2		NGOS	2	0			3	A	A	1	1	1	1	1	1	1	B	1	1	1	1	1	1	1
																																													YES	KTBH	2	NGOS	2
																																													YES	BK	13	BK	6
91	HAMA	KOCHORE	M	M	42	6	0.5	1000	NO	NO	3	D	YES	YES	A	A	B	A	ZANDER	2		BK	1	1	19	2	3	A	A	1	1	1	0	0	1	1	A	1	1	1	1	1	1	1
																																													YES	KTBH	2	BK	1
																																													YES	TH	11	BK	4
92	HAMA	KOCHORE	M	M	38	5	3	10000	NO	NO	4	D	YES	YES	A	A	B	A	ZANDER	2		GO	2	0	16	2	3	B	A	1	1	1	1	1	1	1	A	1	1	1		1	1	1
																																													YES	KTBH	2	GO'S	2
																																													YES	TH	10	BK	4
93	HAMA	KOCHORE	M	M	47	3	1	11000	NO	NO	5	D	YES	YES	A	A	B	A	ZANDER	3		GO'S	2	1	17	2	3	A	A	1	1	1	1	1	1	1	A	1	1	1	1	1	1	1
																																													YES	KTBH	3	GO'S	2
																																													YES	TH	10	BK	5
94	HAMA	KOCHORE	M	M	45	9	2.5	4000	NO	NO	5	D	YES	YES	A	A	B	B	ZANDER	2		NGOS	2	0	18	2	3	B	A	1	1	1	1	1	1	1	A	1	1	1	1	1		1
																																													YES	KTBH	2	NGOS	2
																																													YES	TB	13	BK	5
95	HAMA	KOCHORE	M	M	36	7	0.5	3000	NO	NO	6	B	YES	YES	A	A	A	B	ZANDER	2		NGOS	1	1	17	2	3	B	A	1	1	1	1	1	1	1	A	1	1	1	1	1		1
																																													YES	KTBH	2	NGOS	1
																																													YES	TH	15	BK	6
96	HAMA	KOCHORE	M	M	57	3	1	10000	NO	NO	1	D	YES	YES	A	B	B	A	ZANDER	2		GO'S	2	0	16	2	3	B	A	1	1	1	1	1	1	1	A	1	1	1	1	1	1	1
																																													YES	KTBH	2	GO'S	2
																																													YES	TH	36	BK	14
97	HAMA	KOCHORE	M	M	29	ILLITRATE	0.5	2800	NO	NO	3	B	YES	YES	A	A	B	B	ZANDER	3		NGOS	1	2	16	2	3	B	A	1	1	1	1	1	1	1	A	1	1	1		1	1	1
																																													YES	KTBH	3	NGOS	1
																																													YES	TH	5	BK	3
98	HAMA	KOCHORE	M	M	25	10	0.6	1500	NO	NO	4	A	YES	YES	A	A	B	B	ZANDER	5		NGOS	3	2	18	2	3	A	A	1	1	1	1	1	1	1	B	1	1	1		1	1	1
																																													YES	KTBH	5	NGOS	3
																																													YES	TH	15	BK	6
99	HAMA	KOCHORE	M	M	35	7	1.5	20000	NO	NO	3	B	YES	YES	A	A	B	A	ZANDER	2		BK	1	1	18	2	3	B	A	1	1	1	1	1	1	1	B	1	1	1		1		1
																																													YES	KTBH	2	BK	1
																																													YES	TH	24	BK	16
100	HAMA	KOCHORE	M	M	29	10	0.6	2500	NO	NO	4	A	YES	YES	A	A	B	A	ZANDER	5		NGOS	2	3	18	2	3	B	A	1	1	1	1	1	1	1	B	1	1	1		1	1	1
																																													YES	KTBH	5	NGOS	2
																																													YES	TH	11	BK	6
101	BUNO	KOCHORE	M	M	51	4	2	50000	NO	YES	3	C	YES	NO	A	A	D	A	ZANDER	14		NGOS	9	5			3	C	A	1	1	1	1	1	1	1	A	1	1	1	1	1	1	1
																																													YES	KTBH	6	BK	3
																																													YES	TH	17	BK	11
102	BUNO	KOCHORE	M	M	29	9	1.5	18000	NO	NO	4	D	YES	NO	A	A	D	D	ZANDER	10		NGOS	6	4			3	C	A	1	1	1	1	1	1	1	A	1	1	1	1	1	1	1
																																													YES	KTBH	6	NGOS	2
																																													YES	MUDH	2	BK	0
																																													YES	TH	8	BK	3
103	BUNO	KOCHORE	M	S	32	8	0.12	5000	YES	YES	5	C	YES	NO	A	A	D	A	ZANDER	4		NGOS	3	1			3	B	A	1	1	1	1	1	1		A		1	1	1	1	1	1
																																													YES	KTBH	4	NGOS	4
																																													YES	TH	11	BK	5
104	BUNO	KOCHORE	M	M	32	8	1	10000	NO	NO	3	C	YES	NO	A	B	B	A	ZANDER	11		NGOS	7	4			3	B	A	1	1	1	1	1	1	1	A	1	1	1	1	1	1	1
																																													YES	KTBH	6	GO'S	2
																																													YES	TH	13	BK	9
105	BUNO	KOCHORE	M	M	42	4	0.1	7000	YES	YES	2	D	YES	NO	B	B	A	A	ZANDER	3		NGOS	1	2			3	B	A	1	1	1	1	1	1	1	A	1	1	1	1	1	1	1
																																													YES	KTBH	3	NGOS	1
																																													YES	TH	12	BK	10
106	BUNO	KOCHORE	M	M	49	7	2	42000	NO	NO	3	C	YES	NO	A	B	A	A	ZANDER	2		GO	1	1			3	B	A	1	1	1	1	1	1	1	A	1	1	1	1	1	1	1
																																													YES	KTBH	2	NGOS	1
																																													YES	TH	3	BK	3
107	BUNO	KOCHORE	M	M	37	7	0.25	9000	NO	NO	3	B	YES	NO	A	A	B	A	ZANDE	3		NGO	3	0			3	B	B	1	1	1	1	1	1	1	A	1	1	1	1	1	1	1
																																													YES	KTBH	3	NGOS	1
																																													YES	TH	9	BK	4
108	BUNO	KOCHORE	M	M	42	6	3	40000	NO	NO	1	C	YES	NO	A	C	B	A	ZANDER	3		NGOS	3	0			3	B	A	1	1	1	1	1	1	1	A	1	1	1	1	1		1
																																													YES	KTBH	1	NGOS	1
																																													YES	TH	3	BK	3
109	BUNO	KOCHORE	M	M	42	10	0.75	12000	NO	NO	3	C	YES	NO	A	B	D	A	ZANDER	4		NGOS	2	2			3	B	D	1	1	1	1	1	1	1	A	1	1	1	1	1	1	1
																																													YES	KTBH	2	BK	1
																																													YES	TH	7	BK	4
110	BUNO	KOCHORE	F	M	32	4	2.5	30000	NO	NO	4	B	YES	NO	A	B	B	A	ZANDER	3		NGO	1	2			3	B	A	1	1	1	1	1	1	1	A	1	1	1	1	1	1	1
																																													YES	KTBH	1	NGOS	1
																																													YES	TH	11	BK	6
111	BUNO	KOCHORE	M	M	37	10	2	20000	NO	NO	4	D	YES	YES	A	C	B	A	ZANDER	2		NGOS	2	0	10	2	3	C	A	1	1	1	1	1	1	1	A	1	1	1	1	1	1	1
																																													YES	KTBH	1	NGOS	1
																																													YES	TH	7	BK	7
112	BUNO	KOCHORE	M	M	39	8	1	12000	NO	NO	4	A	YES	YES	A	A	B	B	ZANDER	2		GOS	2	0	11	1	3	C	A	1	1	1	1	1	1	1	A	1	1	1	1	1	1	1
																																													YES	KTBH	2	GO'S	2
																																													YES	TH	3	BK	3
113	BUNO	KOCHORE	M	M	29	8	1.25	11300	NO	NO	4	B	YES	YES	A	B	B	B	ZANDER	1		BK	1	0	10	2	3	C	A	1	1	1	1	1	1	1		1	1	1	1	1	1	1
																																													YES	KTBH	1	NGOS	1
																																													YES	TH	6	BK	6
114	BUNO	KOCHORE	M	M	37	6	0.12	10000	NO	NO	3	B	YES	YES	A	C	A	A	ZANDER	1		NGOS	1	0	11	1	3	B	A	1	1	1	1	1	1	1	A	1	1	1	1	1	1	1
																																													YES	KTBH	1	BK	1
																																													YES	TH	6	BK	4
115	BUNO	KOCHORE	M	M	47	4	3.25	50000	NO	NO	3	B	YES	YES	A	B	D	A	ZANDER	4		GOS	2	2	11	1	3	B	A	1	1	1	1	1	1	1	A	1	1	1	1	1	1	1
																																													YES	KTBH	3	GO'S	2
																																													YES	TH	10	BK	10
116	BUNO	KOCHORE	M	M	42	7	0.75	9000	NO	NO	2	D	YES	YES	B	A	B	A	ZANDER	3		NGOS	3	0	11	2	3	C	A	1	1	1	1	1	1	1		1	1	1	1	1	1	1
																																													YES	KTBH	2	NGOS	2
																																													YES	TH	4	BK	4
117	BUNO	KOCHORE	M	M	41	7	0.25	9000	YES	YES	3	B	YES	YES	B	B	D	D	ZANDER	1	NGOS		1	0	13	1	2	B	A	1	1	1	1	1	1	1	A	1	1	1	1	1	1	1
																																													YES	KTBH	1	NGOS	1
																																													YES	MUDH	2	BK	0
																																													YES	TH	4	BK	3
118	BUNO	KOCHORE	M	M	40	3	1	13000	NO	NO	3	D	YES	YES	A	C	B	A	ZANDER	4		NGOS	1	3	12	1	3	C	A	1	1	1	1	1	1	1	A	1	1	1	1	1	1	1
																																													YES	KTBH	5	GO'S	3
																																													YES	MUDH	2	BK	0
																																													YES	TH	9	BK	5
119	BUNO	KOCHORE	M	M	32	10	2	15000	NO	YES	3	B	YES	YES	A	B	B	A	ZANDER	3		NGOS	2	1	13	1	3	B	A	1	1	1	1	1	1	1	A	1	1	1		1
																																													YES	KTBH	1	BK	1
																																													YES	MUDH	2	BK	0
																																													YES	TH	7	BK	2
120	BUNO	KOCHORE	M	M	29	10	2.9	28900	NO	NO	3	C	YES	YES	B	B	B	A	ZANDER	2		GOS	2	0	14	2	3	B	A	1	1	1	1	1	1	1		1	1	1	1	1	1	1
																																													YES	KTBH	1	GO'S	1
																																													YES	TH	4	BK	4
121	SOKICHA	WONAGO	M	M	28	6	0.25	15000	NO	YES	3	B	YES	YES	A	A	B										3						1	1	1	1	A	1	1	1	1		1
																																													YES	KTBH	8	BK	5
																																													YES	TH	21	BK	8
122	SOKICHA	WONAGO	F	M	45	ILLITRATE	1.75	5000	NO	YES	2	A	YES	YES	A	B	B	A	ZANDER	2	NGOS	0	2				3	C	A	0	0	0	1	1	1	1	A	1	1	1	1	1	1	1
																																													YES	KTBH	2	BK	1
																																													YES	TH	5	BK	3
123	SOKICHA	WONAGO	M	M	45	8	1.25	5000	NO	NO	2	B	YES	YES	A	A	B	A	ZANDER	1		NGOS	1	0	15	1	3	B	D	0	0	1	1	1	1	1	A	1	1		1		1
																																													YES	KTBH	6	BK	6
																																													YES	MUDH	6	BK	1
																																													YES	TH	40	BK	15
124	SOKICHA	WONAGO	M	M	50	BSc	2.5	15000	NO	YES	3	A	YES	YES	A	A	B	A	ZANDER	1		NGOS	1	0	2	1	3	C		0	0	0	1	1	1	1	A		1	1	1	1	1	1
																																													YES	TH	20	BK	4
125	SOKICHA	WONAGO	F	M	30	7	0.6	15000	NO	YES	3	A	YES	YES	A	A	B	A									3			0	0	1	1	1	1	1		1	1	1	1		1
																																													YES	KTBH	9	BK	7
126	SOKICHA	WONAGO	M	M	48	5	1	5000	NO	YES	3	B	YES	YES	A	B	B	A									3			0	0	0	1	1	1	1		1		1	1		1
																																													YES	KTBH	3	BK	3
																																													YES	TH	14	BK	6
127	SOKICHA	WONAGO	M	M	48	5	1.25	6000	NO	YES	3	B	YES	YES	A	A	B	A	ZANDER	1		NGOS	0	1				C	A	0	0	0	1	1	1	1	A	1	1	1	1	1	1	1
																																													YES	KTBH	1	BK	1
																																													YES	TH	14	BK	5
128	SOKICHA	WONAGO	M	M	51	5	1.5	6500	NO	YES	3	B	YES	YES	A	A	B	A									3			0	0	1	1	1	1	1		1	1	1	1	1	1	1
																																													YES	KTBH	1	BK	1
																																													YES	TH	18	BK	4
129	SOKICHA	WONAGO	M	M	54	9	2.5	8500	NO	YES	2	B	YES	YES	A	A	B	A									3			0	0	1	1	1	1	1		1		1	1
																																													YES	KTBH	2	BK	2
																																													YES	TH	16	BK	7
130	SOKICHO	WONAGO	M	M	28	8	0.25	1600	NO	NO	2	B	YES	NO	A	A	B	A	ZANDER	5		BK	0	5			3	B	A	0	0	0	1	1	1	1	A	1	1	1	1	1		1
																																													YES	KTBH	3	BK	0
																																													YES	MUDH	2	BK	0
																																													YES	TH	3	BK	2
131	SOKICHO	WONAGO	M	M	58	6	2.75	15000	NO	YES	3	B	YES	NO	A	A	B	A	ZANDER	1		BK	0	1			3	C	A	0	0	0	1	1	1	1	A	1	1	1	1	1	1	1
																																													YES	KTBH	1	BK	0
132	SOKICHO	WONAGO	M	M	46	7	2.35	6000	NO	YES	3	B	YES	NO	A	A	B	A	ZANDER	2		NGOS	1	1			1	C	A	0	0	0	1	1	1	1	A	1	1	1	1		1
																																													YES	TH	18	BK	7
133	SOKICHO	WONAGO	M	M	55	7	1.5	5000	NO	YES	2	B	YES	NO	A	A	B	A	ZANDER	1		NGOS					3	C	A	0	0	1	1	1	1	1	A	1		1	1		1
																																													YES	KTBH	1	NGOS	1
134	SOKICHO	WONAGO	M	M	58	4	1.56	6000	NO	YES	3	B	YES	NO	A	B	B	A	ZANDER	2		NGOS	0	2			3	A	A	0	0	0	1	1	1	1	A	1	1	1	1	1	1	1
																																													YES	KTBH	2	BK	0
																																													YES	TH	4	BK	1
135	SOKICHO	WONAGO	M	M	60	4	2.75	8600	NO	YES	3	B	YES	NO	A	A	B	A	ZANDER	1		NGOS	0	1			3	C	A	0	0	1	1	1	1	1	A	1	1	1	1	1	1	1
																																													YES	KTBH	2	BK	1
																																													YES	TH	13	BK	4
136	SOKICHO	WONAGO	M	M	52	5	1	1000	NO	YES	1	B	YES	NO	A	A	B	A	ZANDER	2		NGO	0	2			2	C	A	0	0	0	1	1	1	1	A	1		1	1	1
																																													YES	TH	5	BK	2
137	SOKICHO	WONAGO	M	M	45	8	1.01	6500	NO	YES	3	B	YES	NO	A	B	B	A	ZANDER	2		NGOS	0	2			3	C	A	0	0	0	1	1	1	1	A	1		1	1	1	1	1
																																													YES	KTBH	2	BK	0
																																													YES	TH	18	BK	5
138	SOKICHO	WONAGO	M	M	45	ILLITRATE	1.05	1000	NO	YES	3	B	YES	NO	A	A	B	A	ZANDER	1		BK	0	1			3	C	A	0	0	0	1	1	1	1	1	1	1	1	1	1	1	1
																																													YES	TH	5	BK	2
139	SOKICHO	WONAGO	M	M	54	5	2.65	8000	NO	YES	3	B	YES	NO	A	A	B	A	ZANDER	3		BK	0	3			3	C	A	0	0	0	1	1	1	1	1	1	1	1	1	1	1	1
																																													YES	KTBH	1	BK	0
																																													YES	MUDH	2	BK	0
																																													YES	TH	8	BK	3
140	SOKICHO	WONAGO	M	M	30	4	0.25	1500	NO	YES	2	B	YES	NO	A	A	B	A	ZANDER	1		BK	1				2	C	A	0	0	0	1	1	1	1	A	1	1	1	1	1	1
																																													YES	TH	8	BK	3
141	BALEBUKI	WONAGO	M	M	40	6	1.5	5000	YES	YES	1	B	YES	YES	A	A	B	C	ZANDER	2		NGOS	1	1	13	1	3	C	C	1	1	1	1	1	1	1	A	1		1		1	1	1
																																													YES	KTBH	6	BK	2
																																													YES	MUDH	2	BK	0
																																													YES	TH	18	BK	9
142	BALEBUKS	WONAGO	M	M	46	6	1	10000	NO	YES	2	B	YES	YES	B	B	D	C	ZANDER	8		NGOS	5	3	15	3	3	C	D	1	1	1	1	1	1	1	A		1	1	1	1	1
																																													YES	KTBH	17	NGOS	15
																																													YES	MUDH	7	BK	2
																																													YES	TH	150	BK	15
143	BALEBUKS	WONAGO	M	M	45	8	1	10000	YES	YES	2	B	YES	YES	B	B	A	B	ZANDER	2		NGOS	1	1	15	2	3	C	C	1	1	1	1	1	1	1	A	1		1	1	1	1	1
																																													YES	KTBH	2	NGOS	1
																																													YES	MUDH	2	BK	0
																																													YES	TH	10	BK	4
144	BALEBUKS	WONAGO	F	M	36	6	1.5	8000	YES	YES	1	B	YES	YES	A	B	D	C	ZANDER	2		NGOS	0	2			3	C	B	1	1	1	1	1	1	1	A	1		1	1	1	1	1
																																													YES	KTBH	3	BK	2
																																													YES	TH	5	BK	3
145	BALEBUKS	WONAGO	M	M	54	11	0.5	3000	YES	NO	2	C	YES	YES	A	A	A	A	ZANDER	2		NGOS	0	2			3	C	C	1	1	1	1	1	1	1		1	1	1		1	1	1
																																													YES	KTBH	3	NGOS	2
																																													YES	TH	8	BK	2
146	BALEBUKISA	WONAGO	M	M	50	6	2.5	8000	YES	NO	3	C	YES	YES	A	A	A	B	ZANDER	1		BK	0	1			3	C	C	1	1	1	1	1	1	1	A	1	1	1	1	1	1	1
																																													YES	KTBH	7	BK	2
																																													YES	MUDH	11	BK	0
																																													YES	TH	1OO	BK	10
147	BALEBUKISA	WONAGO	M	M	52	9	1.85	8000	YES	YES	1	A	YES	YES	A	A	C	A	ZANDER	1		NGOS	0	1			2	C	A	1	1	1	1	1	1	1	A	1		1	1	1	1	1
																																													YES	KTBH	2	BK	1
																																													YES	TH	10	BK	2
148	BALEBUKISA	WONAGO	M	M	45	3	0.05	10000	YES	YES	1	B	YES	YES	B	B	A	A	ZANDER	2		NGOS	0	2			2	A	A	1	1	1	1	1	1	1	A	1	1	1	1	1		1
																																													YES	KTBH	2	NGOS	1
																																													YES	TH	5	BK	1
149	BULEBUKS	WONAGO	M	M	25	10	2.5	5000	YES	YES	1	A	YES	YES	A	A	A		ZANDER	2		NGOS	0	2			3	A	A	1	1	1	1	1	1	1	A	1	1		1	1	1	1
																																													YES	KTBH	2	NGOS	2
																																													YES	MUDH	5	NGOS	1
																																													YES	TH	12	BK	7
150	BALEBUKS	WONAGO	M	M	67	2	6	50000	YES	YES	4	D	YES	YES	B	B	A	A	ZANDER	3		NGOS	0	1			3	A	A	1	1	1	1	1	1	1	A	1		1		1	1	1
																																													YES	KTBH	2	NGOS	1
																																													YES	TH	15	BK	6
151	BALEBUKISA	WONAGO	M	M	45	6	1.5	2000	NO	YES	1	D	YES	NO	A	A	A	C	ZANDER	2		NGOS	0	2			2	C	A	1	1	1	1	1	1	1	A	1		1	1	1	1	1
																																													YES	KTBH	2	NGOS	2
																																													YES	MUDH	2	BK	0
																																													YES	TH	10	BK	10
152	BALEBUKISA	WONAGO	M	M	46	7	1.2	4500	NO	NO	1	C	YES	NO	A	B	B	B	ZANDER	1		NGOS	0	1			2	c	a	1	1	1	1	1	1	1	A	1	1	1	1	1	1	1
																																													YES	KTBH	3	NGOS	1
																																													YES	TH	15	BK	6
153	BALEBUKISA	WONAGO	M	M	72	8	4.5	10000	YES	YES	2	D	YES	NO	B	A	B	C	ZANDER	2		NGOS	0	2			3	C	A	1	1	1	1	1	1	1	A	1	1	1	1	1	1	1
																																													YES	KTBH	2	NGOS	1
																																													YES	TH	8	BK	4
154	BALEBUKISA	WONAGO	M	M	39	5	1.2	6000	YES	NO	2	B	YES	NO	A	A	A	B	ZANDER	1		BK	0	1			3	C	B	1	1	1	1	1	1	1	A	1	1	1	1	1	1	1
																																													YES	KTBH	3	BK	2
																																													YES	TH	11	BK	4
155	BALEBUKISA	WONAGO	M	M	76	5	2.5	6000	NO	NO	2	D	YES	NO	A	A	B	B	ZANDER	1		NGOS	0	1			3	C	D	1	1	1	1	1	1	1	A	1	1	1	1	1	1	1
																																													YES	KTBH	2	NGOS	1
																																													YES	TH	10	BK	5
156	BALEBUKISA	WONAGO	M	M	60	4	0.5	5000	YES	NO	4	D	YES	NO	A	C	B	C	ZANDER	1		NGOS	1	0			2	C	C	1	1	1	1	1	1	1	A	1		1	1	1	1	1
																																													YES	KTBH	1	BK	1
																																													YES	MUDH	4	BK	2
																																													YES	TH	15	BK	3
157	BALEBUKISA	WONAGO	M	M	28	10	1	10000	NO	NO	3	B	YES	NO	A	A	A	B	ZANDER	1		BK	0	1			2	C	A	1	1	1	1	1	1	1	1		1	1	1	1	1	1
																																													YES	KTBH	3	BK	1
																																													YES	MUDH	5	BK	0
																																													YES	TH	20	BK	6
158	BALEBUKISA	WONAGO	M	M	35	9	0.75	7000	YES	NO	4	B	YES	NO	A	A	D	A	ZANDER	1		NGOS	0	1			3	C	A	0	0	0	0	0	0	0	1	1	1	1	1	1	1	1
																																													YES	KTBH	2	BK	0
																																													YES	MUDH	1	BK	0
																																													YES	TH	6	BK	3
159	BALEBUKISA	WONAGO	M	M	51	12	3	8000	YES	YES	1	C	YES	NO	A	A	B	C	ZANDER	2		NGOS	0	2			2	A	B	1	1	1	1	1	1	1	1		1	1	1	1	1	1
																																													YES	KTBH	2	NGOS	0
																																													YES	TH	7	BK	3
160	BALEBUKISA	WONAGO	M	M	37	9	0.35	10000	YES	YES	2	A	YES	NO	A	A	C	B	ZANDER	2		NGOS	1	1			3	C	A	1	1	1	1	1	1	1	A	1		1		1	1	1
																																													YES	KTBH	1	BK	0
																																													YES	MUDH	1	BK	0
																																													YES	TH	7	BK	1
161	TOKICHA	WONAGO	M	M	38	9	2	40000	YES	YES	2	A	YES	NO	B	A	B	C	ZANDER	1		GO	0	1			3	B	A	0	0	0	1	1		1	A	1	1	1		1	1	1
																																													YES	KTBH	3	GO	0
																																													YES	MUDH	2	BK	0
162	TOKICHA	WONAGO	M	M	38	8	2	45000	YES	NO	1	A	YES	NO	A	A	B	B	ZANDER	1		GO	0	1			3	A	A	0	0	1	1	1	1	1	A	1	1	1		1	1	1
																																													YES	KTBH	3	GO	0
																																													YES	MUDH	2	KB	2
																																													YES	TH	3	KB	3
163	TOKICHA	WONAGO	M	M	59	ILLITRATE	5	45000	YES	YES	1	A	YES	NO	A	A	B	B	ZANDER	1		NGOS	0	1			3	B	A	0	0	1	1	1	1	1	A	1	1	1	1	1	1	1
																																													YES	KTBH	1	NGOS	0
																																													YES	MUDH	1	BK	0
																																													YES	TH	4	BK	1
164	TOKICHA	WONAGO	M	M	34	8	1	8500	YES	YES	2	A	YES	NO	A	A	D	B	ZANDER	1		GO	0	1			3	B	A	0	0	1	1	1	1	1	B	1	1	1		1	1	1
																																													YES	KTBH	2	GO	0
																																													YES	MUDH	2	BK	0
																																													YES	TH	5	BK	5
165	TOKICHA	WONAGO	M	M	38	10	0.5	4500	YES	NO	2	A	YES	NO	A	A	B	B	ZANDER	1		GO	0	1			1	A	B	0	0	1	1	1	1	1	1	1	1		1	1	1	1
																																													YES	KTBH	2	GO	0
																																													YES	MUDH	2	BK	0
166	TOKICHA	WONAGO	M	M	28	5	9.5	5000	YES	NO	1	A	YES	NO	A	A	C	B	ZANDER	1		GO	0	1			3	A	A	0	0	1	1	1	1	1	A	1	1	1	1		1	1
																																													YES	KTBH	2	GO	0
																																													YES	MUDH	2	BK	0
																																													YES	TH	10	BK	5
167	TOKICHA	WONAGO	M	M	50	2	5	45000	YES	YES	2	A	YES	NO	A	A	A	C	ZANDER	1		GO	0	1			3	A	A	0	0	1	1	1	1	1	1	1	1			1	1	1
																																													YES	KTBH	1	BK	1
																																													YES	MUDH	2	BK	0
																																													YES	TH	10	BK	5
168	TOKICHA	WONAGO	M	M	28	10	1	10000	YES	NO	1	A	YES	NO	A	A	B	B	ZANDER	1		NGOS	0	1			3	C	A	0	0	1	1	1	1	1	A	1	1	1		1	1	1
																																													YES	KTBH	1	NGOS	0
																																													YES	MUDH	1	BK	0
169	TOKICHA	WONAGO	M	M	58	2	5	50000	YES	YES	3	A	YES	NO	B	A	B	B	ZANDER	1		NGOS	0	1			3	C	A	0	0	1	1	1	1	1	A	1	1	1		1	1	1
																																													YES	KTBH	1	GO	0
																																													YES	TH	7	BK	1
170	TOKICHA	WONAGO	F	M	39	3	3	18000	YES	YES	3	A	YES	NO	A	A	B	B	ZANDER	1		NGOS					3	C	B	0	0	1	1	1	1	0	1	1	1		1	1	1	1
																																													YES	KTBH	2	BK	1
																																													YES	TH	10	BK	8
171	TOKICHA	WONAGO	M	M	28	7	1	5000	YES	YES	1	A	YES	NO	A	A	B	B	ZANDER	1		NGOS	1				3	C	A	1	1	1	1	1	1	1	A	1	1	1			1	1
																																													YES	KTBH	4	BK	0
																																													YES	TH	11	BK	5
172	TOKICHA	WONAGO	M	M	45	8	1	15000	YES	NO	1	A	YES	NO	A	A	B	B	ZANDE								3	C	A	0	0	1	1	1	1	1	A	1	1	1		1	1	1
																																													YES	KTBH	1	BK	0
																																													YES	TH	15	BK	15
173	TOKICHA	WONAGO	M	M	46	5	2	30000	YES	NO	4	A	YES	YES	B	A	B	B	ZANDER	1		NGOS	1	0	5	1	3	C	A	0	0	1	1	1	1	1	A	1	1	1		1	1	1
																																													YES	KTBH	2	GO'S	1
																																													YES	MUDH	1	BK	1
																																													YES	TH	5	BK	5
174	TOKICHA	WONAGO	M	M	40	10	2	15000	YES	NO	2	A	YES	YES	A	A	B	C	ZANDER	2		GO	2	0	20	2	3	A	A	0	0	1	1	1	1	1	A	1	1	1	1		1
																																													YES	KTBH	6	GOS	2
																																													YES	TH	10	BK	5
175	TOKICHA	WONAGO	M	M	47	4	1	10000	NO	NO	3	A	YES	YES	A	A	B	C	ZANDER	1		GOS	1	0	7	2	3	A	A	0	0	1	1	1	1	1	A	1		1		1	1	1
																																													YES	KTBH	1	BK	1
																																													YES	TH	5	BK	3
176	TOKICHA	WONAGO	M	M	48	4	0.7	10000	YES	NO	2	B	YES	YES	B	A	B	C	ZANDER	2		GO	2	0	5	2	3	A	A	1	1	1	1	1	1	1	A	1	1	1		1	1	1
																																													YES	KTBH	3	GO	2
																																													YES	TH	15	BK	9
177	TOKICHA	WONAGO	M	M	59	3	4	20000	YES	YES	2	A	YES	YES	A	A	B	C	ZANDER	1		GO	1	0	5	1	2	A	A	0	0	1	1	1	1	1	A	1	1	1		1	1
																																													YES	KTBH	1	BK	1
																																													YES	TH	1	BK	1
178	TOKICHA	WONAGO	F	W	36	8	3	35000	YES	NO	4	A	YES	YES	A	A	B	B	ZANDER	1		BK	0	1			3	C	A	0	0	0	0	0	0	0		1	1	1	1	1	1	1
																																													YES	KTBH	4	BK	1
																																													YES	TH	3	BK	3
179	TOKICHA	WONAGO	M	M	21	8	0.5	34500	YES	YES	1	A	YES	YES	A	A	B	B	ZANDER	1		NGOS	1	0			3	C	A	0	0	1	1	1	1	1	A	1	1	1	1	1	1	1
																																													YES	KTBH	2	GO	2
																																													YES	MUDH	1	BK	1
																																													YES	TH	10	BK	5
180	TOKICHA	WONAGO	M	M	40	3	3	36000	YES	NO	3	A	YES	YES	B	A	A	A	ZANDER	2		NGOS	2	0	20	1	3	B	B	0	0	1	1	1	1	1	1	1	1	1		1	1
																																													YES	KTBH	1	BK	1
																																													YES	TH	5	BK	1
[truncated: 41 more columns]
